# Supplementary material for: All That Glisters Is Not Gold: Sampling-Process Uncertainty in Disease-Vector Surveys with False-Negative and False-Positive Detections
Source: PLoS Negl Trop Dis. 2014 Sep 18;8(9):e3187. doi: 10.1371/journal.pntd.0003187 (PMC4169387; doi:10.1371/journal.pntd.0003187)
Supplement: Dataset S1 — Raw data: vector-search results and covariate values. (XLSX) [file pntd.0003187.s001.xlsx]

## Sheet: Plan1
ID	Locality	Search results				Ecotope covariates											Same-dwelling detections
		Search 1	Search 2	Search 3		Number of bugs	House	Storeroom	Henhouse	Goat/sheep corral	Cattle corral	Pigsty	Brick pile	Tile pile	Woodpile		SDEc 1	SDEc 2	SDEc 3
Ecotope 1	Jaguaruana	0	0	2		1	1	0	0	0	0	0	0	0	0		0	0	0
Ecotope 2	Jaguaruana	0	0	0		0	0	0	0	0	0	1	0	0	0		0	0	1
Ecotope 3	Jaguaruana	0	0	0		0	0	0	0	0	0	1	0	0	0		0	0	1
Ecotope 4	Jaguaruana	0	0	0		0	0	0	0	0	0	0	1	0	0		0	0	1
Ecotope 5	Jaguaruana	0	0	0		0	0	0	0	0	0	0	0	1	0		0	0	1
Ecotope 6	Jaguaruana	0	0	0		0	0	0	0	0	0	0	0	0	1		0	0	1
Ecotope 7	Jaguaruana	0	0	0		0	1	0	0	0	0	0	0	0	0		0	0	0
Ecotope 8	Jaguaruana	0	0	0		0	0	0	0	1	0	0	0	0	0		0	0	0
Ecotope 9	Jaguaruana	0	0	0		0	0	0	0	0	0	0	0	0	1		0	0	0
Ecotope 10	Jaguaruana	0	0	0		0	1	0	0	0	0	0	0	0	0		1	1	1
Ecotope 11	Jaguaruana	2	2	2		1	0	0	0	0	0	1	0	0	0		0	0	0
Ecotope 12	Jaguaruana	0	0	0		0	1	0	0	0	0	0	0	0	0		1	1	0
Ecotope 13	Jaguaruana	1	1	0		0	0	0	0	0	0	1	0	0	0		0	0	0
Ecotope 14	Jaguaruana	0	0	0		0	1	0	0	0	0	0	0	0	0		1	1	1
Ecotope 15	Jaguaruana	0	0	0		0	0	0	1	0	0	0	0	0	0		1	1	1
Ecotope 16	Jaguaruana	1	1	0		0	0	0	0	0	0	1	0	0	0		1	1	1
Ecotope 17	Jaguaruana	0	0	0		0	0	0	0	0	0	0	0	1	0		1	1	1
Ecotope 18	Jaguaruana	2	2	0		0	0	0	0	1	0	0	0	0	0		1	1	1
Ecotope 19	Jaguaruana	2	2	2		25	0	0	0	0	0	0	0	1	0		1	1	0
Ecotope 20	Jaguaruana	0	0	0		0	1	0	0	0	0	0	0	0	0		1	0	0
Ecotope 21	Jaguaruana	0	0	0		0	0	0	0	1	0	0	0	0	0		1	0	0
Ecotope 22	Jaguaruana	0	0	0		0	0	0	0	0	1	0	0	0	0		1	0	0
Ecotope 23	Jaguaruana	0	0	0		0	0	1	0	0	0	0	0	0	0		1	0	0
Ecotope 24	Jaguaruana	0	0	0		0	0	0	0	0	0	1	0	0	0		1	0	0
Ecotope 25	Jaguaruana	0	0	0		0	0	0	1	0	0	0	0	0	0		1	0	0
Ecotope 26	Jaguaruana	0	0	0		0	0	0	1	0	0	0	0	0	0		1	0	0
Ecotope 27	Jaguaruana	2	0	0		0	0	0	0	0	0	0	0	0	1		0	0	0
Ecotope 28	Jaguaruana	0	0	0		0	1	0	0	0	0	0	0	0	0		1	1	0
Ecotope 29	Jaguaruana	1	0	0		0	0	0	0	0	0	0	0	1	0		1	1	0
Ecotope 30	Jaguaruana	1	2	0		0	0	0	0	1	0	0	0	0	0		1	0	0
Ecotope 31	Jaguaruana	0	0	0		0	0	0	0	0	0	0	0	1	0		1	1	0
Ecotope 32	Jaguaruana	0	0	0		0	0	0	0	0	0	0	1	0	0		1	1	0
Ecotope 33	Jaguaruana	0	0	0		0	0	0	0	0	0	0	1	0	0		1	1	0
Ecotope 34	Jaguaruana	0	0	0		0	1	0	0	0	0	0	0	0	0		1	1	1
Ecotope 35	Jaguaruana	2	2	0		0	0	0	1	0	0	0	0	0	0		1	1	1
Ecotope 36	Jaguaruana	0	0	0		0	0	0	0	0	0	0	0	1	0		1	1	1
Ecotope 37	Jaguaruana	0	0	0		0	0	0	0	0	0	0	0	1	0		1	1	1
Ecotope 38	Jaguaruana	2	0	0		0	0	0	0	0	0	1	0	0	0		1	1	1
Ecotope 39	Jaguaruana	0	0	0		0	0	0	0	1	0	0	0	0	0		1	1	1
Ecotope 40	Jaguaruana	0	0	2		52	0	0	1	0	0	0	0	0	0		1	1	0
Ecotope 41	Jaguaruana	0	0	0		0	0	0	1	0	0	0	0	0	0		1	1	1
Ecotope 42	Jaguaruana	2	1	2		1	1	0	0	0	0	0	0	0	0		1	1	1
Ecotope 43	Jaguaruana	2	0	2		1	0	0	0	0	0	1	0	0	0		1	1	1
Ecotope 44	Jaguaruana	2	1	0		0	0	0	0	1	0	0	0	0	0		1	1	1
Ecotope 45	Jaguaruana	0	0	0		0	0	0	1	0	0	0	0	0	0		1	1	1
Ecotope 46	Jaguaruana	0	0	0		0	0	0	0	0	0	0	0	1	0		1	1	1
Ecotope 47	Jaguaruana	2	2	1		0	0	1	0	0	0	0	0	0	0		1	1	1
Ecotope 48	Jaguaruana	0	1	0		0	1	0	0	0	0	0	0	0	0		1	1	1
Ecotope 49	Jaguaruana	0	0	0		0	0	0	0	0	0	0	0	1	0		1	1	1
Ecotope 50	Jaguaruana	2	0	0		0	0	0	0	0	0	0	0	0	1		1	1	1
Ecotope 51	Jaguaruana	2	0	2		6	0	0	0	1	0	0	0	0	0		1	1	1
Ecotope 52	Jaguaruana	2	0	2		3	0	0	0	1	0	0	0	0	0		1	1	1
Ecotope 53	Jaguaruana	2	2	2		75	0	0	1	0	0	0	0	0	0		1	1	1
Ecotope 54	Jaguaruana	2	2	2		33	1	0	0	0	0	0	0	0	0		1	1	1
Ecotope 55	Jaguaruana	0	2	0		0	0	0	0	0	0	0	0	1	0		1	1	1
Ecotope 56	Jaguaruana	1	0	2		12	0	0	0	0	0	1	0	0	0		1	1	1
Ecotope 57	Jaguaruana	2	1	2		1	0	0	0	0	1	0	0	0	0		1	1	1
Ecotope 58	Jaguaruana	2	2	2		23	0	0	0	0	0	0	0	0	1		1	1	1
Ecotope 59	Jaguaruana	2	1	2		2	0	0	0	0	0	0	0	0	1		1	1	1
Ecotope 60	Jaguaruana	2	0	0		0	0	0	0	0	1	0	0	0	0		1	1	1
Ecotope 61	Jaguaruana	2	1	0		0	0	0	0	1	0	0	0	0	0		1	1	1
Ecotope 62	Jaguaruana	2	2	2		1	0	0	0	0	0	1	0	0	0		1	1	1
Ecotope 63	Jaguaruana	2	0	0		0	0	0	1	0	0	0	0	0	0		1	1	1
Ecotope 64	Jaguaruana	2	0	0		0	0	0	0	0	0	0	0	0	1		1	1	1
Ecotope 65	Jaguaruana	0	2	0		0	0	0	0	0	0	0	0	0	1		1	1	1
Ecotope 66	Jaguaruana	0	0	0		0	0	0	0	0	0	0	0	0	1		1	1	1
Ecotope 67	Jaguaruana	0	0	0		0	1	0	0	0	0	0	0	0	0		1	1	0
Ecotope 68	Jaguaruana	2	2	0		0	0	0	0	1	0	0	0	0	0		0	0	0
Ecotope 69	Jaguaruana	0	0	0		0	0	0	0	0	0	1	0	0	0		1	1	0
Ecotope 70	Jaguaruana	0	0	0		0	0	0	0	0	0	0	0	1	0		1	1	0
Ecotope 71	Jaguaruana	0	0	0		0	1	0	0	0	0	0	0	0	0		0	0	0
Ecotope 72	Jaguaruana	0	0	0		0	0	1	0	0	0	0	0	0	0		0	0	0
Ecotope 73	Jaguaruana	0	0	0		0	0	0	1	0	0	0	0	0	0		0	0	0
Ecotope 74	Jaguaruana	0	0	0		0	0	0	0	0	0	0	0	1	0		0	0	0
Ecotope 75	Jaguaruana	0	0	0		0	1	0	0	0	0	0	0	0	0		0	0	0
Ecotope 76	Jaguaruana	0	0	0		0	0	0	0	0	0	0	0	1	0		0	0	0
Ecotope 77	Jaguaruana	0	0	0		0	0	0	0	1	0	0	0	0	0		0	0	0
Ecotope 78	Jaguaruana	0	0	0		0	0	1	0	0	0	0	0	0	0		0	0	0
Ecotope 79	Jaguaruana	0	0	0		0	0	0	1	0	0	0	0	0	0		0	0	0
Ecotope 80	Jaguaruana	0	0	0		0	0	0	0	0	0	0	0	1	0		0	0	0
Ecotope 81	Jaguaruana	0	0	0		0	1	0	0	0	0	0	0	0	0		0	0	0
Ecotope 82	Jaguaruana	0	0	0		0	0	0	0	0	0	0	1	0	0		0	0	0
Ecotope 83	Jaguaruana	0	0	0		0	0	0	0	0	0	0	0	1	0		0	0	0
Ecotope 84	Jaguaruana	2	0	0		0	1	0	0	0	0	0	0	0	0		1	1	1
Ecotope 85	Jaguaruana	2	0	0		0	0	0	1	0	0	0	0	0	0		1	1	1
Ecotope 86	Jaguaruana	0	0	0		0	0	0	0	0	0	0	0	1	0		1	1	1
Ecotope 87	Jaguaruana	0	0	0		0	0	0	0	0	0	0	0	1	0		1	1	1
Ecotope 88	Jaguaruana	2	2	2		122	0	0	0	0	0	0	0	1	0		1	1	1
Ecotope 89	Jaguaruana	2	2	1		0	0	0	0	0	0	0	0	1	0		1	1	1
Ecotope 90	Jaguaruana	0	1	0		0	0	0	0	0	0	0	0	1	0		1	1	1
Ecotope 91	Jaguaruana	2	1	1		0	0	1	0	0	0	0	0	0	0		1	1	1
Ecotope 92	Jaguaruana	0	0	0		0	0	0	0	1	0	0	0	0	0		1	1	1
Ecotope 93	Jaguaruana	2	1	2		1	0	0	0	1	0	0	0	0	0		1	1	1
Ecotope 94	Jaguaruana	2	0	2		17	0	0	0	0	0	0	0	0	1		1	1	1
Ecotope 95	Jaguaruana	0	0	0		0	1	0	0	0	0	0	0	0	0		1	1	1
Ecotope 96	Jaguaruana	2	1	0		0	0	0	1	0	0	0	0	0	0		1	1	1
Ecotope 97	Jaguaruana	2	0	2		2	0	0	0	1	0	0	0	0	0		1	1	0
Ecotope 98	Jaguaruana	0	0	0		0	0	0	1	0	0	0	0	0	0		1	1	1
Ecotope 99	Jaguaruana	2	2	0		0	0	0	0	0	0	0	0	1	0		1	1	1
Ecotope 100	Jaguaruana	0	0	0		0	1	0	0	0	0	0	0	0	0		0	1	0
Ecotope 101	Jaguaruana	0	0	0		0	0	1	0	0	0	0	0	0	0		0	1	1
Ecotope 102	Jaguaruana	2	0	0		0	0	0	0	1	0	0	0	0	0		1	1	1
Ecotope 103	Jaguaruana	0	2	0		0	0	0	0	0	0	0	0	1	0		1	1	1
Ecotope 104	Jaguaruana	0	0	0		0	0	0	0	0	0	0	0	1	0		1	1	1
Ecotope 105	Jaguaruana	0	0	0		0	0	0	0	0	0	0	0	1	0		1	1	1
Ecotope 106	Jaguaruana	0	0	0		0	0	0	0	0	0	0	1	0	0		1	1	1
Ecotope 107	Jaguaruana	0	1	0		0	0	0	1	0	0	0	0	0	0		1	1	1
Ecotope 108	Jaguaruana	0	0	0		0	0	0	0	0	0	1	0	0	0		1	1	1
Ecotope 109	Jaguaruana	2	2	2		15	0	0	1	0	0	0	0	0	0		1	1	0
Ecotope 110	Jaguaruana	0	0	0		0	1	0	0	0	0	0	0	0	0		1	1	1
Ecotope 111	Jaguaruana	2	0	2		10	0	0	0	1	0	0	0	0	0		1	1	0
Ecotope 112	Jaguaruana	2	1	0		0	0	0	0	1	0	0	0	0	0		1	1	1
Ecotope 113	Jaguaruana	2	1	0		0	0	0	0	0	0	0	0	1	0		1	1	1
Ecotope 114	Jaguaruana	0	2	0		0	0	0	0	0	0	0	0	1	0		1	1	1
Ecotope 115	Jaguaruana	0	0	0		0	0	0	0	0	0	0	0	1	0		1	1	1
Ecotope 116	Jaguaruana	0	0	0		0	1	0	0	0	0	0	0	0	0		0	0	0
Ecotope 117	Jaguaruana	0	0	0		0	0	0	0	1	0	0	0	0	0		0	0	0
Ecotope 118	Jaguaruana	0	0	0		0	0	0	1	0	0	0	0	0	0		0	0	0
Ecotope 119	Jaguaruana	0	0	0		0	0	0	0	0	0	1	0	0	0		0	0	0
Ecotope 120	Jaguaruana	0	0	0		0	1	0	0	0	0	0	0	0	0		1	1	1
Ecotope 121	Jaguaruana	0	0	0		0	0	0	0	0	0	0	0	1	0		1	1	1
Ecotope 122	Jaguaruana	0	0	0		0	0	0	0	0	0	0	0	1	0		1	1	1
Ecotope 123	Jaguaruana	2	2	2		4	0	0	0	0	0	0	0	0	1		0	0	0
Ecotope 124	Jaguaruana	0	0	0		0	0	0	0	0	0	0	0	0	1		1	1	1
Ecotope 125	Jaguaruana	0	0	0		0	0	0	0	0	0	0	0	0	1		1	1	1
Ecotope 126	Jaguaruana	0	0	0		0	1	0	0	0	0	0	0	0	0		1	1	0
Ecotope 127	Jaguaruana	2	0	0		0	0	1	0	0	0	0	0	0	0		1	1	0
Ecotope 128	Jaguaruana	2	0	0		0	0	0	0	1	0	0	0	0	0		1	1	0
Ecotope 129	Jaguaruana	0	2	0		0	0	0	1	0	0	0	0	0	0		1	1	0
Ecotope 130	Jaguaruana	0	0	0		0	0	0	0	0	0	1	0	0	0		1	1	0
Ecotope 131	Jaguaruana	0	0	0		0	0	0	0	0	1	0	0	0	0		1	1	0
Ecotope 132	Jaguaruana	0	0	0		0	0	0	0	0	0	0	0	1	0		1	1	0
Ecotope 133	Jaguaruana	1	0	0		0	1	0	0	0	0	0	0	0	0		1	1	1
Ecotope 134	Jaguaruana	0	0	0		0	0	1	0	0	0	0	0	0	0		1	1	1
Ecotope 135	Jaguaruana	0	0	2		1	0	1	0	0	0	0	0	0	0		1	1	0
Ecotope 136	Jaguaruana	0	0	0		0	0	0	0	0	1	0	0	0	0		1	1	1
Ecotope 137	Jaguaruana	0	0	0		0	0	0	0	1	0	0	0	0	0		1	1	1
Ecotope 138	Jaguaruana	0	0	0		0	0	0	0	0	0	1	0	0	0		1	1	1
Ecotope 139	Jaguaruana	2	0	0		0	0	0	0	0	0	0	0	1	0		1	1	1
Ecotope 140	Jaguaruana	0	0	0		0	0	0	0	0	0	0	0	1	0		1	1	1
Ecotope 141	Jaguaruana	0	0	0		0	1	0	0	0	0	0	0	0	0		0	1	1
Ecotope 142	Jaguaruana	2	2	2		3	0	0	0	0	0	0	0	0	1		1	1	1
Ecotope 143	Jaguaruana	2	2	2		37	0	0	0	0	0	0	0	0	1		1	1	1
Ecotope 144	Jaguaruana	0	0	0		0	0	0	0	0	0	0	1	0	0		1	1	1
Ecotope 145	Jaguaruana	0	0	2		1	0	0	0	0	0	0	1	0	0		1	1	1
Ecotope 146	Jaguaruana	0	0	0		0	0	0	0	0	0	0	1	0	0		1	1	1
Ecotope 147	Jaguaruana	0	0	2		6	0	0	1	0	0	0	0	0	0		1	1	1
Ecotope 148	Jaguaruana	2	2	2		1	0	0	0	1	0	0	0	0	0		1	1	1
Ecotope 149	Jaguaruana	2	1	0		0	1	0	0	0	0	0	0	0	0		1	1	1
Ecotope 150	Jaguaruana	2	2	2		5	0	0	0	0	0	0	0	1	0		1	1	0
Ecotope 151	Jaguaruana	1	0	0		0	0	0	0	0	0	0	0	0	1		1	1	1
Ecotope 152	Jaguaruana	0	0	0		0	0	0	0	1	0	0	0	0	0		1	1	1
Ecotope 153	Jaguaruana	0	0	0		0	0	0	0	0	0	0	0	0	1		1	1	1
Ecotope 154	Jaguaruana	1	0	0		0	0	0	0	0	0	0	0	1	0		1	1	1
Ecotope 155	Jaguaruana	0	0	0		0	0	0	0	0	0	0	0	1	0		1	1	1
Ecotope 156	Jaguaruana	0	0	0		0	0	0	1	0	0	0	0	0	0		1	1	1
Ecotope 157	Jaguaruana	0	0	0		0	0	0	0	0	0	1	0	0	0		1	1	1
Ecotope 158	Jaguaruana	0	0	0		0	0	0	1	0	0	0	0	0	0		1	1	1
Ecotope 159	Jaguaruana	0	0	0		0	1	0	0	0	0	0	0	0	0		1	1	1
Ecotope 160	Jaguaruana	2	0	0		0	0	0	0	0	0	0	0	1	0		1	1	1
Ecotope 161	Jaguaruana	2	0	0		0	0	0	0	0	0	0	0	0	1		1	1	1
Ecotope 162	Jaguaruana	0	0	0		0	0	0	0	0	0	0	1	0	0		1	1	1
Ecotope 163	Jaguaruana	1	2	2		39	0	0	0	0	0	0	0	1	0		1	1	1
Ecotope 164	Jaguaruana	0	0	0		0	0	0	0	0	1	0	0	0	0		1	1	1
Ecotope 165	Jaguaruana	0	0	0		0	0	0	0	1	0	0	0	0	0		1	1	1
Ecotope 166	Jaguaruana	0	2	0		0	0	0	0	0	0	1	0	0	0		1	1	1
Ecotope 167	Jaguaruana	2	2	2		31	0	0	1	0	0	0	0	0	0		1	1	1
Ecotope 168	Jaguaruana	0	0	0		0	1	0	0	0	0	0	0	0	0		1	1	0
Ecotope 169	Jaguaruana	2	0	2		7	0	0	0	0	0	0	0	0	1		1	1	1
Ecotope 170	Jaguaruana	2	0	0		0	0	0	0	0	0	0	0	0	1		1	1	1
Ecotope 171	Jaguaruana	2	2	0		0	0	0	0	0	0	0	0	0	1		1	1	1
Ecotope 172	Jaguaruana	2	2	2		36	0	0	1	0	0	0	0	0	0		1	1	1
Ecotope 173	Jaguaruana	0	0	0		0	0	0	0	0	0	1	0	0	0		1	1	1
Ecotope 174	Jaguaruana	2	2	0		0	0	0	0	1	0	0	0	0	0		1	1	1
Ecotope 175	Jaguaruana	2	2	2		39	0	0	0	0	0	0	0	1	0		1	1	1
Ecotope 176	Jaguaruana	0	0	0		0	0	0	0	0	0	0	0	1	0		1	1	1
Ecotope 177	Jaguaruana	2	2	2		5	0	0	1	0	0	0	0	0	0		1	1	1
Ecotope 178	Jaguaruana	0	0	0		0	1	0	0	0	0	0	0	0	0		1	1	1
Ecotope 179	Jaguaruana	0	0	0		0	0	0	1	0	0	0	0	0	0		1	1	1
Ecotope 180	Jaguaruana	2	2	2		13	0	0	0	0	0	0	0	1	0		1	0	0
Ecotope 181	Jaguaruana	0	0	0		0	0	0	0	0	0	0	0	1	0		1	1	1
Ecotope 182	Jaguaruana	0	0	0		0	0	1	0	0	0	0	0	0	0		1	1	1
Ecotope 183	Jaguaruana	0	0	0		0	0	0	0	0	0	1	0	0	0		1	1	1
Ecotope 184	Jaguaruana	2	0	0		0	0	0	0	1	0	0	0	0	0		1	1	1
Ecotope 185	Jaguaruana	0	0	0		0	0	0	1	0	0	0	0	0	0		1	1	1
Ecotope 186	Jaguaruana	0	0	0		0	0	0	0	0	0	0	1	0	0		1	1	1
Ecotope 187	Jaguaruana	0	0	0		0	1	0	0	0	0	0	0	0	0		1	1	1
Ecotope 188	Jaguaruana	0	2	2		1	0	0	0	0	0	0	0	0	1		1	1	0
Ecotope 189	Jaguaruana	0	0	0		0	0	0	0	0	0	0	0	0	1		1	1	1
Ecotope 190	Jaguaruana	0	0	0		0	0	0	0	0	0	0	1	0	0		1	1	1
Ecotope 191	Jaguaruana	2	2	0		0	0	0	0	0	0	0	0	1	0		0	1	1
Ecotope 192	Jaguaruana	0	0	0		0	1	0	0	0	0	0	0	0	0		1	1	1
Ecotope 193	Jaguaruana	1	0	0		0	0	0	0	0	0	0	0	1	0		1	1	1
Ecotope 194	Jaguaruana	2	2	2		1	0	0	0	0	0	0	0	0	1		1	0	0
Ecotope 195	Jaguaruana	0	0	0		0	0	0	1	0	0	0	0	0	0		1	1	1
Ecotope 196	Jaguaruana	0	0	0		0	0	0	0	0	0	0	0	1	0		1	1	1
Ecotope 197	Jaguaruana	0	0	0		0	1	0	0	0	0	0	0	0	0		0	0	0
Ecotope 198	Jaguaruana	0	0	0		0	0	0	1	0	0	0	0	0	0		0	0	0
Ecotope 199	Jaguaruana	0	0	0		0	0	0	0	0	0	0	1	0	0		0	0	0
Ecotope 200	Jaguaruana	0	0	0		0	1	0	0	0	0	0	0	0	0		0	0	0
Ecotope 201	Jaguaruana	0	0	0		0	0	0	1	0	0	0	0	0	0		0	0	0
Ecotope 202	Jaguaruana	0	0	0		0	0	0	0	0	0	0	0	1	0		0	0	0
Ecotope 203	Jaguaruana	0	0	0		0	0	0	0	0	0	0	0	1	0		0	0	0
Ecotope 204	Jaguaruana	0	0	0		0	0	0	0	0	0	0	1	0	0		0	0	0
Ecotope 205	Jaguaruana	0	0	0		0	0	0	0	0	0	0	0	0	1		0	0	0
Ecotope 206	Russas	0	0	0		0	1	0	0	0	0	0	0	0	0		0	0	0
Ecotope 207	Russas	0	0	0		0	0	0	0	0	0	1	0	0	0		0	0	0
Ecotope 208	Russas	0	0	0		0	0	0	0	0	0	0	0	0	1		0	0	0
Ecotope 209	Russas	0	0	0		0	0	0	0	0	0	0	1	0	0		0	0	0
Ecotope 210	Russas	0	0	0		0	0	0	0	0	0	0	1	0	0		0	0	0
Ecotope 211	Russas	0	0	0		0	0	0	0	0	0	0	0	1	0		0	0	0
Ecotope 212	Russas	0	0	0		0	1	0	0	0	0	0	0	0	0		0	0	0
Ecotope 213	Russas	0	0	0		0	0	0	0	0	0	0	0	1	0		0	0	0
Ecotope 214	Russas	0	0	0		0	0	0	0	0	0	0	0	1	0		0	0	0
Ecotope 215	Russas	0	0	0		0	0	0	0	0	0	0	1	0	0		0	0	0
Ecotope 216	Russas	0	0	0		0	0	0	0	0	0	0	1	0	0		0	0	0
Ecotope 217	Russas	0	0	0		0	0	0	0	0	0	0	0	0	1		0	0	0
Ecotope 218	Russas	0	0	0		0	0	0	0	1	0	0	0	0	0		0	0	0
Ecotope 219	Russas	0	0	0		0	0	1	0	0	0	0	0	0	0		0	0	0
Ecotope 220	Russas	0	0	0		0	1	0	0	0	0	0	0	0	0		0	0	0
Ecotope 221	Russas	0	0	0		0	0	1	0	0	0	0	0	0	0		0	0	0
Ecotope 222	Russas	0	0	0		0	1	0	0	0	0	0	0	0	0		0	0	0
Ecotope 223	Russas	0	0	0		0	0	0	0	1	0	0	0	0	0		0	0	0
Ecotope 224	Russas	0	0	0		0	0	0	1	0	0	0	0	0	0		0	0	0
Ecotope 225	Russas	0	0	0		0	0	0	0	0	0	0	0	1	0		0	0	0
Ecotope 226	Russas	0	0	0		0	0	0	0	0	0	0	1	0	0		0	0	0
Ecotope 227	Russas	0	0	0		0	1	0	0	0	0	0	0	0	0		0	0	0
Ecotope 228	Russas	0	0	0		0	0	0	1	0	0	0	0	0	0		0	0	0
Ecotope 229	Russas	0	0	0		0	0	0	0	0	0	0	0	1	0		0	0	0
Ecotope 230	Russas	0	0	0		0	1	0	0	0	0	0	0	0	0		0	0	0
Ecotope 231	Russas	0	0	0		0	0	0	1	0	0	0	0	0	0		0	0	0
Ecotope 232	Russas	0	0	0		0	0	0	1	0	0	0	0	0	0		0	0	0
Ecotope 233	Russas	0	0	0		0	1	0	0	0	0	0	0	0	0		0	0	0
Ecotope 234	Russas	0	0	0		0	0	0	1	0	0	0	0	0	0		0	0	0
Ecotope 235	Russas	0	0	0		0	0	0	0	0	0	0	0	0	1		0	0	0
Ecotope 236	Russas	0	0	0		0	0	0	1	0	0	0	0	0	0		0	0	0
Ecotope 237	Russas	0	0	0		0	1	0	0	0	0	0	0	0	0		0	0	0
Ecotope 238	Russas	0	0	0		0	0	0	1	0	0	0	0	0	0		0	0	0
Ecotope 239	Russas	0	0	0		0	0	0	1	0	0	0	0	0	0		0	0	0
Ecotope 240	Russas	0	0	0		0	1	0	0	0	0	0	0	0	0		0	0	0
Ecotope 241	Russas	0	0	0		0	0	0	0	0	0	1	0	0	0		0	0	0
Ecotope 242	Russas	0	0	0		0	1	0	0	0	0	0	0	0	0		0	0	0
Ecotope 243	Russas	0	0	0		0	0	0	1	0	0	0	0	0	0		0	0	0
Ecotope 244	Russas	0	0	0		0	0	0	0	0	0	1	0	0	0		0	0	0
Ecotope 245	Russas	0	0	0		0	0	0	0	1	0	0	0	0	0		0	0	0
Ecotope 246	Russas	0	0	0		0	1	0	0	0	0	0	0	0	0		0	0	0
Ecotope 247	Russas	0	0	0		0	0	0	0	1	0	0	0	0	0		0	0	0
Ecotope 248	Russas	0	0	0		0	0	0	0	0	0	1	0	0	0		0	0	0
Ecotope 249	Russas	0	0	0		0	0	0	1	0	0	0	0	0	0		0	0	0
Ecotope 250	Russas	0	0	0		0	1	0	0	0	0	0	0	0	0		0	0	0
Ecotope 251	Russas	0	0	0		0	0	0	0	0	0	1	0	0	0		0	0	0
Ecotope 252	Russas	0	0	0		0	0	0	1	0	0	0	0	0	0		0	0	0
Ecotope 253	Russas	0	0	0		0	0	0	1	0	0	0	0	0	0		0	0	0
Ecotope 254	Russas	0	0	0		0	1	0	0	0	0	0	0	0	0		0	0	0
Ecotope 255	Russas	0	0	0		0	0	0	0	0	0	0	0	0	1		0	0	0
Ecotope 256	Russas	0	0	0		0	0	0	1	0	0	0	0	0	0		0	0	0
Ecotope 257	Russas	0	0	0		0	0	1	0	0	0	0	0	0	0		0	0	0
Ecotope 258	Russas	0	0	0		0	0	0	0	0	0	0	0	1	0		0	0	0
Ecotope 259	Russas	0	0	0		0	0	0	0	0	0	0	0	1	0		0	0	0
Ecotope 260	Russas	0	0	0		0	1	0	0	0	0	0	0	0	0		0	0	0
Ecotope 261	Russas	0	0	0		0	0	0	1	0	0	0	0	0	0		0	0	0
Ecotope 262	Russas	0	0	0		0	0	0	1	0	0	0	0	0	0		0	0	0
Ecotope 263	Russas	0	0	0		0	0	0	1	0	0	0	0	0	0		0	0	0
Ecotope 264	Russas	0	0	0		0	0	0	1	0	0	0	0	0	0		0	0	0
Ecotope 265	Russas	0	0	0		0	0	0	1	0	0	0	0	0	0		0	0	0
Ecotope 266	Russas	0	0	0		0	0	0	0	1	0	0	0	0	0		0	0	0
Ecotope 267	Russas	0	0	0		0	0	0	0	0	0	1	0	0	0		0	0	0
Ecotope 268	Russas	0	0	0		0	0	0	0	0	0	0	0	0	1		0	0	0
Ecotope 269	Russas	0	0	0		0	1	0	0	0	0	0	0	0	0		0	0	0
Ecotope 270	Russas	0	0	0		0	0	0	0	0	0	0	0	1	0		0	0	0
Ecotope 271	Russas	0	0	0		0	0	0	0	0	0	0	0	0	1		0	0	0
Ecotope 272	Russas	0	0	0		0	0	0	0	0	0	1	0	0	0		0	0	0
Ecotope 273	Russas	0	0	0		0	0	0	1	0	0	0	0	0	0		0	0	0
Ecotope 274	Russas	0	0	2		1	1	0	0	0	0	0	0	0	0		0	0	0
Ecotope 275	Russas	0	0	0		0	0	0	1	0	0	0	0	0	0		0	0	1
Ecotope 276	Russas	0	0	0		0	0	0	0	0	0	0	0	0	1		0	0	1
Ecotope 277	Russas	0	0	0		0	0	0	0	1	0	0	0	0	0		0	0	1
Ecotope 278	Russas	0	0	0		0	0	0	0	0	0	0	0	0	1		0	0	1
Ecotope 279	Russas	0	0	0		0	0	0	0	0	0	0	1	0	0		0	0	1
Ecotope 280	Russas	0	0	0		0	1	0	0	0	0	0	0	0	0		0	0	0
Ecotope 281	Russas	0	0	0		0	0	0	0	1	0	0	0	0	0		0	0	0
Ecotope 282	Russas	0	0	0		0	0	0	1	0	0	0	0	0	0		0	0	0
Ecotope 283	Russas	0	0	0		0	0	0	0	0	0	1	0	0	0		0	0	0
Ecotope 284	Russas	0	0	0		0	0	0	0	0	0	0	0	0	1		0	0	0
Ecotope 285	Russas	0	0	0		0	1	0	0	0	0	0	0	0	0		1	1	0
Ecotope 286	Russas	2	2	0		0	0	0	0	0	0	0	0	0	1		0	0	0
Ecotope 287	Russas	0	0	0		0	0	0	0	1	0	0	0	0	0		1	1	0
Ecotope 288	Russas	0	0	0		0	0	0	0	0	0	1	0	0	0		1	1	0
Ecotope 289	Russas	0	0	0		0	0	0	1	0	0	0	0	0	0		1	1	0
Ecotope 290	Russas	0	0	0		0	0	0	0	0	0	0	0	0	1		1	1	0
Ecotope 291	Russas	0	0	0		0	1	0	0	0	0	0	0	0	0		0	0	0
Ecotope 292	Russas	0	0	0		0	0	0	1	0	0	0	0	0	0		0	0	0
Ecotope 293	Russas	0	0	0		0	0	0	1	0	0	0	0	0	0		0	0	0
Ecotope 294	Russas	0	0	0		0	0	0	0	0	0	0	0	0	1		0	0	0
Ecotope 295	Russas	0	0	0		0	1	0	0	0	0	0	0	0	0		0	0	0
Ecotope 296	Russas	0	0	0		0	0	0	0	0	0	0	0	1	0		0	0	0
Ecotope 297	Russas	0	0	0		0	0	0	0	0	0	0	1	0	0		0	0	0
Ecotope 298	Russas	0	0	0		0	0	0	0	0	1	0	0	0	0		0	0	0
Ecotope 299	Russas	0	0	0		0	0	0	0	0	0	1	0	0	0		0	0	0
Ecotope 300	Russas	0	0	0		0	0	0	1	0	0	0	0	0	0		0	0	0
Ecotope 301	Russas	0	0	0		0	1	0	0	0	0	0	0	0	0		0	0	0
Ecotope 302	Russas	0	0	0		0	0	0	0	1	0	0	0	0	0		0	0	0
Ecotope 303	Russas	0	0	0		0	0	0	0	0	1	0	0	0	0		0	0	0
Ecotope 304	Russas	0	0	0		0	0	0	1	0	0	0	0	0	0		0	0	0
Ecotope 305	Russas	0	0	0		0	0	0	0	0	0	1	0	0	0		0	0	0
Ecotope 306	Russas	0	0	0		0	0	0	0	0	0	1	0	0	0		0	0	0
Ecotope 307	Russas	0	0	0		0	0	0	1	0	0	0	0	0	0		0	0	0
Ecotope 308	Russas	0	0	0		0	0	0	0	0	0	0	0	0	1		0	0	0
Ecotope 309	Russas	0	0	0		0	0	0	0	0	0	0	0	0	1		0	0	0
Ecotope 310	Russas	0	0	0		0	1	0	0	0	0	0	0	0	0		0	0	0
Ecotope 311	Russas	0	0	0		0	0	0	0	0	0	0	1	0	0		0	0	0
Ecotope 312	Russas	0	0	0		0	0	0	1	0	0	0	0	0	0		0	0	0
Ecotope 313	Russas	0	0	0		0	0	0	1	0	0	0	0	0	0		0	0	0
Ecotope 314	Russas	0	0	0		0	0	0	1	0	0	0	0	0	0		0	0	0
Ecotope 315	Russas	0	0	0		0	0	0	0	1	0	0	0	0	0		0	0	0
Ecotope 316	Russas	0	0	0		0	0	0	0	1	0	0	0	0	0		0	0	0
Ecotope 317	Russas	0	0	0		0	1	0	0	0	0	0	0	0	0		0	0	0
Ecotope 318	Russas	0	0	0		0	0	0	1	0	0	0	0	0	0		0	0	0
Ecotope 319	Russas	0	0	0		0	0	0	0	0	0	0	0	0	1		0	0	0
Ecotope 320	Russas	0	0	0		0	0	0	0	0	0	0	0	0	1		0	0	0
Ecotope 321	Russas	0	0	0		0	1	0	0	0	0	0	0	0	0		0	1	1
Ecotope 322	Russas	0	2	2		6	0	0	0	0	0	0	0	0	1		0	0	0
Ecotope 323	Russas	0	0	0		0	0	1	0	0	0	0	0	0	0		0	1	1
Ecotope 324	Russas	0	0	0		0	0	0	0	0	0	0	0	1	0		0	1	1
Ecotope 325	Russas	0	0	0		0	0	0	0	0	0	0	1	0	0		0	1	1
Ecotope 326	Russas	0	0	0		0	0	0	0	0	0	0	1	0	0		0	1	1
Ecotope 327	Russas	0	0	0		0	1	0	0	0	0	0	0	0	0		0	0	0
Ecotope 328	Russas	0	0	0		0	0	0	1	0	0	0	0	0	0		0	0	0
Ecotope 329	Russas	0	0	0		0	0	0	0	0	0	0	0	0	1		0	0	0
Ecotope 330	Russas	0	0	0		0	0	0	0	0	1	0	0	0	0		0	0	0
Ecotope 331	Russas	0	0	0		0	0	1	0	0	0	0	0	0	0		0	0	0
Ecotope 332	Russas	0	0	0		0	1	0	0	0	0	0	0	0	0		0	0	0
Ecotope 333	Russas	0	0	0		0	0	0	1	0	0	0	0	0	0		0	0	0
Ecotope 334	Russas	0	0	0		0	0	0	1	0	0	0	0	0	0		0	0	0
Ecotope 335	Russas	0	0	0		0	0	0	1	0	0	0	0	0	0		0	0	0
Ecotope 336	Russas	0	0	0		0	0	0	0	0	0	0	0	0	1		0	0	0
Ecotope 337	Russas	0	0	0		0	1	0	0	0	0	0	0	0	0		0	0	0
Ecotope 338	Russas	0	0	0		0	0	0	1	0	0	0	0	0	0		0	0	0
Ecotope 339	Russas	0	0	0		0	0	0	0	0	0	0	0	0	1		0	0	0
Ecotope 340	Russas	0	0	0		0	0	0	0	0	0	1	0	0	0		0	0	0
Ecotope 341	Russas	0	0	0		0	0	0	1	0	0	0	0	0	0		0	0	0
Ecotope 342	Russas	0	0	0		0	1	0	0	0	0	0	0	0	0		0	0	0
Ecotope 343	Russas	0	0	0		0	0	0	0	0	0	0	0	0	1		0	0	0
Ecotope 344	Russas	0	0	0		0	0	0	0	0	0	0	0	0	1		0	0	0
Ecotope 345	Russas	0	0	0		0	0	0	0	0	0	1	0	0	0		0	0	0
Ecotope 346	Russas	0	0	0		0	1	0	0	0	0	0	0	0	0		0	0	0
Ecotope 347	Russas	0	0	0		0	0	0	1	0	0	0	0	0	0		0	0	0
Ecotope 348	Russas	0	0	0		0	0	0	0	1	0	0	0	0	0		0	0	0
Ecotope 349	Russas	0	0	0		0	0	0	0	0	0	1	0	0	0		0	0	0
Ecotope 350	Russas	0	0	0		0	0	0	0	0	0	0	0	1	0		0	0	0
Ecotope 351	Russas	0	0	0		0	0	0	0	0	0	0	1	0	0		0	0	0
Ecotope 352	Russas	0	0	0		0	0	0	0	0	0	0	0	0	1		0	0	0
Ecotope 353	Russas	0	0	0		0	0	1	0	0	0	0	0	0	0		0	0	0
Ecotope 354	Russas	0	0	0		0	1	0	0	0	0	0	0	0	0		0	0	0
Ecotope 355	Russas	0	0	0		0	0	0	1	0	0	0	0	0	0		0	0	0
Ecotope 356	Russas	0	0	0		0	0	0	1	0	0	0	0	0	0		0	0	0
Ecotope 357	Russas	0	0	0		0	0	0	0	0	0	0	1	0	0		0	0	0
Ecotope 358	Russas	0	0	0		0	0	0	0	0	0	0	0	1	0		0	0	0
Ecotope 359	Russas	0	0	0		0	1	0	0	0	0	0	0	0	0		0	0	0
Ecotope 360	Russas	0	0	0		0	0	0	0	0	0	0	1	0	0		0	0	0
Ecotope 361	Russas	0	0	0		0	0	0	1	0	0	0	0	0	0		0	0	0
Ecotope 362	Russas	0	0	0		0	0	0	1	0	0	0	0	0	0		0	0	0
Ecotope 363	Russas	0	0	0		0	0	0	1	0	0	0	0	0	0		0	0	0
Ecotope 364	Russas	0	0	0		0	0	0	0	0	0	0	0	0	1		0	0	0
Ecotope 365	Russas	0	0	0		0	0	0	0	0	0	0	0	1	0		0	0	0
Ecotope 366	Russas	0	0	0		0	0	0	0	0	0	0	1	0	0		0	0	0
Ecotope 367	Russas	1	2	0		0	1	0	0	0	0	0	0	0	0		0	1	0
Ecotope 368	Russas	0	0	0		0	0	0	1	0	0	0	0	0	0		1	1	0
Ecotope 369	Russas	0	2	0		0	0	0	0	1	0	0	0	0	0		1	1	0
Ecotope 370	Russas	0	0	0		0	0	0	0	0	0	0	0	0	1		1	1	0
Ecotope 371	Russas	0	0	0		0	0	0	0	0	0	0	0	0	1		1	1	0
Ecotope 372	Russas	0	0	0		0	0	0	0	0	0	0	0	1	0		1	1	0
Ecotope 373	Russas	0	0	0		0	0	0	0	0	0	0	0	0	1		1	1	0
Ecotope 374	Russas	0	0	0		0	0	1	0	0	0	0	0	0	0		1	1	0
Ecotope 375	Russas	0	0	0		0	0	0	0	0	0	0	0	1	0		1	1	0
Ecotope 376	Russas	0	0	0		0	1	0	0	0	0	0	0	0	0		0	0	0
Ecotope 377	Russas	0	0	0		0	0	0	0	0	0	0	0	1	0		0	0	0
Ecotope 378	Russas	0	0	0		0	0	0	0	0	0	0	0	1	0		0	0	0
Ecotope 379	Russas	0	0	0		0	0	0	0	0	0	0	0	0	1		0	0	0
Ecotope 380	Russas	0	0	0		0	1	0	0	0	0	0	0	0	0		0	0	0
Ecotope 381	Russas	0	0	0		0	0	0	1	0	0	0	0	0	0		0	0	0
Ecotope 382	Russas	0	0	0		0	0	0	1	0	0	0	0	0	0		0	0	0
Ecotope 383	Russas	0	0	0		0	0	0	1	0	0	0	0	0	0		0	0	0
Ecotope 384	Russas	0	0	0		0	0	0	1	0	0	0	0	0	0		0	0	0
Ecotope 385	Russas	0	0	0		0	1	0	0	0	0	0	0	0	0		0	0	0
Ecotope 386	Russas	0	0	0		0	0	0	0	0	0	0	1	0	0		0	0	0
Ecotope 387	Russas	0	0	0		0	0	0	0	0	0	0	0	1	0		0	0	0
Ecotope 388	Russas	0	0	0		0	0	0	0	1	0	0	0	0	0		0	0	0
Ecotope 389	Russas	0	0	0		0	0	0	0	0	0	0	0	1	0		0	0	0
Ecotope 390	Russas	0	0	0		0	1	0	0	0	0	0	0	0	0		1	1	1
Ecotope 391	Russas	0	0	0		0	0	0	0	1	0	0	0	0	0		1	1	1
Ecotope 392	Russas	0	0	0		0	0	0	0	0	0	1	0	0	0		1	1	1
Ecotope 393	Russas	0	0	0		0	0	0	0	0	0	0	0	0	1		1	1	1
Ecotope 394	Russas	2	2	0		0	0	0	0	0	0	0	0	0	1		1	1	1
Ecotope 395	Russas	2	2	2		2	0	0	1	0	0	0	0	0	0		1	1	1
Ecotope 396	Russas	0	0	2		2	0	0	0	0	0	0	0	1	0		1	1	1
Ecotope 397	Russas	0	0	0		0	0	0	0	0	0	0	0	1	0		1	1	1
Ecotope 398	Russas	0	0	0		0	1	0	0	0	0	0	0	0	0		1	1	1
Ecotope 399	Russas	0	0	0		0	0	0	0	0	0	0	1	0	0		1	1	1
Ecotope 400	Russas	0	0	0		0	0	1	0	0	0	0	0	0	0		1	1	1
Ecotope 401	Russas	2	2	2		1	0	1	0	0	0	0	0	0	0		0	0	0
Ecotope 402	Russas	0	0	0		0	0	0	0	0	0	1	0	0	0		1	1	1
Ecotope 403	Russas	0	0	0		0	0	0	0	0	0	1	0	0	0		1	1	1
Ecotope 404	Russas	0	0	0		0	0	0	0	0	0	0	1	0	0		1	1	1
Ecotope 405	Russas	0	0	0		0	1	0	0	0	0	0	0	0	0		1	1	1
Ecotope 406	Russas	0	0	0		0	0	0	0	0	0	1	0	0	0		1	1	1
Ecotope 407	Russas	2	2	2		2	0	0	0	0	0	0	0	0	1		0	0	0
Ecotope 408	Russas	0	0	0		0	0	0	0	1	0	0	0	0	0		1	1	1
Ecotope 409	Russas	0	0	0		0	1	0	0	0	0	0	0	0	0		0	0	0
Ecotope 410	Russas	0	0	0		0	0	0	1	0	0	0	0	0	0		0	0	0
Ecotope 411	Russas	0	0	0		0	0	0	0	0	0	0	0	1	0		0	0	0
Ecotope 412	Russas	0	0	0		0	1	0	0	0	0	0	0	0	0		0	0	0
Ecotope 413	Russas	0	0	0		0	0	0	1	0	0	0	0	0	0		0	0	0
Ecotope 414	Russas	0	0	0		0	0	0	1	0	0	0	0	0	0		0	0	0
