# Supplementary material for: All That Glisters Is Not Gold: Sampling-Process Uncertainty in Disease-Vector Surveys with False-Negative and False-Positive Detections
Source: PLoS Negl Trop Dis. 2014 Sep 18;8(9):e3187. doi: 10.1371/journal.pntd.0003187 (PMC4169387; doi:10.1371/journal.pntd.0003187)
Supplement: Table S1 — The complete set of multiple detection-state site-occupancy models. AICc, Akaike information criterion corrected for sample size; ΔAICc, difference in AICc between each model and the lowest-AICc (top-ranking) model; w i, Akaike model weight; Likelihood, likelihood of each model, given the data (or relative strength of evidence for each model); k, number of model parameters; Deviance, –2log-likelihood of each model. See main text for the definitions and values of covariates. (XLSX) [file pntd.0003187.s002.xlsx]

## Sheet: Plan1
Model	AICc	ΔAICc	wi	Likelihood	k	Deviance
Ψ;Detection(Number bugs+Search 1+SDEc+Brick pile+Woodpile+House+Storerrom+Goat/sheep corral)	912.41	0	0.2836	1	12	887.63
Ψ;Detection(Number bugs+Search 1+SDEc+Brick pile+Woodpile+House+Storerrom+Goat/sheep corral+Henhouse)	912.76	0.35	0.2381	0.8395	13	885.85
Ψ;Detection(Number bugs+Search 1+SDEc+Brick pile+Woodpile+House+Goat/sheep corral+Henhouse)	913.47	1.06	0.1669	0.5886	12	888.69
Ψ;Detection(Number bugs+Search 1+SDEc+Brick pile+Woodpile+House+Henhouse)	914.35	1.94	0.1075	0.3791	11	891.69
Ψ;Detection(Number bugs+Search 1+SDEc+Brick pile+Woodpile+House+Goat/sheep corral)	914.57	2.16	0.0963	0.3396	11	891.91
Ψ;Detection(Number bugs+Search 1+SDEc+Brick pile+Woodpile+House+Storerrom+Henhouse)	915.3	2.89	0.0669	0.2357	12	890.52
Ψ;Detection(Number bugs+Search 1+SDEc+Brick pile+Woodpile+House+Storerrom)	918.42	6.01	0.014	0.0495	11	895.76
Ψ;Detection(Number bugs+Search 1+SDEc+Brick pile+Woodpile+House)	918.51	6.1	0.0134	0.0474	10	897.96
Ψ;Detection(Number bugs+Search 1+SDEc+Brick pile+Woodpile+House+Pigsty)	920.61	8.2	0.0047	0.0166	11	897.95
Ψ;Detection(Number bugs+Search 1+SDEc+Brick pile+Woodpile+House+Animal enclosure)	920.62	8.21	0.0047	0.0165	11	897.96
Ψ;Detection(Number bugs+Search 1+SDEc+Brick pile+Woodpile)	922.59	10.18	0.0017	0.0062	9	904.14
Ψ;Detection(Number bugs+Search 1+SDEc+Brick pile+Tile pile+Woodpile)	924.49	12.08	0.0007	0.0024	10	903.94
Ψ;Detection(Number bugs+Search 1+SDEc+Brick pile+Woodpile+Pigsty)	924.61	12.2	0.0006	0.0022	10	904.06
Ψ;Detection(Number bugs+Search 1+Brick pile+Woodpile+House)	925.1	12.69	0.0005	0.0018	9	906.65
Ψ;Detection(Number bugs+SDEc+Brick pile+Woodpile+House)	927.09	14.68	0.0002	0.0006	9	908.64
Ψ;Detection(Number bugs+Search 1+SDEc+Woodpile)	929.56	17.15	0.0001	0.0002	8	913.2
Ψ;Detection(Number bugs+Search 1+SDEc+Tile pile+Woodpile)	931.61	19.2	0.0001	0.0001	9	913.16
Ψ;Detection(Number bugs+Search 1+SDEc+Brick pile)	933.03	20.62	0	0	8	916.67
Ψ;Detection(Number bugs+Search 1+SDEc+Brick pile+Tile pile)	933.78	21.37	0	0	9	915.33
Ψ;Detection(Number bugs+Search 1+SDEc+House)	935.5	23.09	0	0	8	919.14
Ψ;Detection(Number bugs+Search 1+SDEc+House+Animal enclosure)	935.99	23.58	0	0	9	917.54
Ψ;Detection(Number bugs+Search 1+SDEc+House+Storerrom)	936.46	24.05	0	0	9	918.01
Ψ;Detection(Number bugs+Brick pile+Woodpile+House)	937.54	25.13	0	0	8	921.18
Ψ;Detection(Number bugs+Search 1+SDEc+Henhouse)	937.68	25.27	0	0	8	921.32
Ψ;Detection(Number bugs+Search 1+SDEc+Goat/sheep corral+Henhouse)	937.84	25.43	0	0	9	919.39
Ψ;Detection(Number bugs+Search 1+SDEc+Pigsty+Henhouse)	939.44	27.03	0	0	9	920.99
Ψ;Detection(Number bugs+Search 1+SDEc+Goat/sheep corral)	939.67	27.26	0	0	8	923.31
Ψ;Detection(Number bugs+Search 1+SDEc+Henhouse+Cattle corral)	939.68	27.27	0	0	9	921.23
Ψ;Detection(Number bugs+Search 1+SDEc+Pigsty+Goat/sheep corral+Henhouse)	939.92	27.51	0	0	10	919.37
Ψ;Detection(Number bugs+Search 1+SDEc+Goat/sheep corral+Henhouse+Cattle corral)	939.94	27.53	0	0	10	919.39
Ψ;Detection(Number bugs+Search 1+SDEc+Pile)	940.94	28.53	0	0	8	924.58
Ψ;Detection(Number bugs+Search 1+SDEc)	941.25	28.84	0	0	7	926.97
Ψ;Detection(Number bugs+Search 1+SDEc+Pigsty+Henhouse+Cattle corral)	941.43	29.02	0	0	10	920.88
Ψ;Detection(Number bugs+Search 1+SDEc+Pigsty+Goat/sheep corral)	941.65	29.24	0	0	9	923.2
Ψ;Detection(Number bugs+Search 1+SDEc+Goat/sheep corral+Cattle corral)	941.71	29.3	0	0	9	923.26
Ψ;Detection(Number bugs+Search 1+SDEc+Storerrom)	941.75	29.34	0	0	8	925.39
Ψ;Detection(Number bugs+Search 1+SDEc+Pigsty+Goat/sheep corral+Henhouse+Cattle corral)	942.03	29.62	0	0	11	919.37
Ψ;Detection(Number bugs+Search 1+SDEc+Animal enclosure+Building)	942.21	29.8	0	0	9	923.76
Ψ;Detection(Number bugs+Search 1+SDEc+Tile pile)	942.34	29.93	0	0	8	925.98
Ψ;Detection(Number bugs+Search 1+SDEc+Pigsty)	943.27	30.86	0	0	8	926.91
Ψ;Detection(Number bugs+Search 1+SDEc+Cattle corral)	943.32	30.91	0	0	8	926.96
Ψ;Detection(Number bugs+Search 1+SDEc+Pigsty+Goat/sheep corral+Cattle corral)	943.68	31.27	0	0	10	923.13
Ψ;Detection(Number bugs+Search 1+SDEc+Pigsty+Cattle corral)	945.35	32.94	0	0	9	926.9
Ψ;Detection(.) [null model]	990.34	77.93	0	0	4	982.24
