# Supplementary material for: All That Glisters Is Not Gold: Sampling-Process Uncertainty in Disease-Vector Surveys with False-Negative and False-Positive Detections
Source: PLoS Negl Trop Dis. 2014 Sep 18;8(9):e3187. doi: 10.1371/journal.pntd.0003187 (PMC4169387; doi:10.1371/journal.pntd.0003187)
Supplement: Table S2 — Summary statistics for model-averaged vector-search sensitivity estimates: means, medians, quartiles and ranges of ecotope- and vector-search round-specific p 11 values; mean values for standard errors (SE), and upper/lower limits of the approximate 85% confidence intervals (CI). (XLSX) [file pntd.0003187.s003.xlsx]

## Sheet: Plan1
	Vector-search sensitivity (p11) - Summary statistics for model-averaged values (see main text)
	All data	Mean estimate	Mean SE	85%CI-lower	85%CI-upper	Minimum	Quartile (25%)	Median	Quartile (75%)	Maximum
	House	0.1428	0.043003	0.0808757	0.204724	0.068582	0.068582	0.12341	0.177694	0.948684
	Storeroom	0.368521	0.097366	0.228314	0.508728	0.216234	0.216234	0.342396	0.441941	0.625869
	Henhouse	0.219446	0.045294	0.154223	0.284669	0.100992	0.100992	0.17627	0.247011	0.999732
	Goat/sheep corral	0.412521	0.071191	0.310006	0.515036	0.22183	0.22183	0.454484	0.512704	0.832946
	Cattle corral	0.282575	0.053882	0.204985	0.360165	0.136167	0.136167	0.314587	0.341297	0.4962
	Pigsty	0.272154	0.053806	0.194673	0.349635	0.136153	0.136153	0.23103	0.314565	0.775858
	Brick pile	0.042371	0.032046	0	0.0885172	0.018938	0.018938	0.035607	0.053599	0.10907
	Tile pile	0.327606	0.05326	0.250912	0.4043	0.13616	0.13616	0.314572	0.439876	1
	Woodpile	0.511983	0.085447	0.388939	0.635027	0.317865	0.317865	0.471111	0.57773	0.994694
	All ecotopes	0.282793	0.0565976	0.201293	0.364294	0.01894	0.12341	0.23103	0.38423	1
	Russas	Mean estimate	Mean SE	85%CI-lower	85%CI-upper	Minimum	Quartile (25%)	Median	Quartile (75%)	Maximum
	House	0.101832	0.036417	0.0493915	0.154272	0.068582	0.068582	0.068582	0.12341	0.292293
	Storeroom	0.321581	0.096636	0.182425	0.460737	0.216234	0.216234	0.342396	0.441941	0.597682
	Henhouse	0.135712	0.041963	0.0752853	0.196139	0.100992	0.100992	0.100992	0.17627	0.440564
	Goat/sheep corral	0.320954	0.072724	0.216231	0.425677	0.22183	0.22183	0.22183	0.352053	0.61351
	Cattle corral	0.167794	0.048942	0.0973175	0.23827	0.136167	0.136167	0.136167	0.231049	0.231049
	Pigsty	0.216558	0.051354	0.142608	0.290508	0.136153	0.136153	0.136153	0.272797	0.465968
	Brick pile	0.033047	0.025641	0	0.06997	0.018938	0.018938	0.035607	0.035607	0.097717
	Tile pile	0.206109	0.050729	0.133059	0.279159	0.13616	0.13616	0.13616	0.231038	0.523977
	Woodpile	0.420292	0.092863	0.286569	0.554015	0.317865	0.317865	0.317865	0.471111	0.723365
	All ecotopes	0.200493	0.05371	0.123151	0.277835	0.018938	0.100992	0.13616	0.314565	0.723365
	Jaguaruana	Mean estimate	Mean SE	85%CI-lower	85%CI-upper	Minimum	Quartile (25%)	Median	Quartile (75%)	Maximum
	House	0.19401	0.051236	0.12023	0.26779	0.068582	0.088456	0.177694	0.268284	0.948684
	Storeroom	0.410767	0.098022	0.269615	0.551919	0.216234	0.232118	0.441941	0.503014	0.625869
	Henhouse	0.369588	0.051267	0.295764	0.443412	0.100992	0.247011	0.247011	0.384227	0.999732
	Goat/sheep corral	0.471124	0.07021	0.370022	0.572226	0.22183	0.454484	0.454484	0.61351	0.832946
	Cattle corral	0.339965	0.056352	0.258818	0.421112	0.136167	0.314587	0.314587	0.465993	0.4962
	Pigsty	0.32775	0.056258	0.246738	0.408762	0.136153	0.23103	0.314565	0.465968	0.775858
	Brick pile	0.054564	0.040421	0	0.11277	0.018938	0.035607	0.053599	0.060158	0.10907
	Tile pile	0.385713	0.05447	0.307276	0.46415	0.13616	0.314572	0.314572	0.465976	1
	Woodpile	0.625681	0.07625	0.515881	0.735481	0.317865	0.57773	0.57773	0.723365	0.994694
	All ecotopes	0.366699	0.059542	0.280959	0.452439	0.018938	0.177694	0.314572	0.465976	1
